# Supplementary material for: Super‐Enhancer‐Driven SOX4/SMAD3 Mediate Membrane Remodeling by Regulating Phospholipid Metabolism to Accelerate Leukemia Progression
Source: Adv Sci (Weinh). 2026 Feb 21;13(24):e12332. doi: 10.1002/advs.202512332 (PMC13116350; doi:10.1002/advs.202512332)
Supplement: Supplementary file 2 — Supporting File 2: advs74452‐sup‐0002‐Supplementary Table.xlsx. [file ADVS-13-e12332-s002.xlsx]

## Sheet: Table 1
Supplementary Table 1. SE numbers for patients
Sample	SE_number
H3K27ac ChIP-seq CML-BP patient #1	1221
H3K27ac ChIP-seq CML-BP patient #2	1123
H3K27ac ChIP-seq CML-BP patient #3	672
H3K27ac ChIP-seq CML-BP patient #4	711
H3K27ac ChIP-seq CML-BP patient #5	719
H3K27ac ChIP-seq CML-BP patient #6	1229
H3K27ac ChIP-seq CML-CP patient #1	1158
H3K27ac ChIP-seq CML-CP patient #2	1130
H3K27ac ChIP-seq CML-CP patient #3	1075
H3K27ac ChIP-seq CML-CP patient #4	1132

## Sheet: Table 2
Supplementary Table 2: Super-enhancers associated genes in CML-BP
ATP8B2	RNF220	PDZD7	AHNAK	RASA3	KIAA0125
SMAD3	CCDC102A	CMIP	ZFPM1	C17orf72	B4GALT6
DNMT3A	LBH	C20orf112	ADA	PSMG1	SLC37A1
GATA2	ITPR1	CXXC5	SOX4	MIR196B	KLF9

## Sheet: Table 3
Supplementary Table 3: Cell lines
Cell lines	RRID	Culture medium
LAMA-84	CVCL_0388	1640 medium
K562	CVCL_K562	1640 medium
KU812	CVCL_0379	1640 medium
HEK293T	CVCL_0063	DMEM medium
KBM5	CVCL_0373	IMDM medium
BAF3 BCR/ABL-T315I	CVCL_0161	1640 medium

## Sheet: Table 4
Supplementary Table 4: Patient Characteristics
Sample	Sex	Age	Diagnosis	WBC	BM blast cells (%)	BCR-ABL	FISH
				*10^9/L		p210, p190, p230	% postive
H3K27ac ChIP-seq CML-BP patient #1	FEMALE	28	CML-BP	175.7	0.77	P210
H3K27ac ChIP-seq CML-BP patient #2	MALE	30	CML-BP	2.791*	0.24	P210	0.6
H3K27ac ChIP-seq CML-BP patient #3	MALE	63	CML-BP	105.6	0.7	P210
H3K27ac ChIP-seq CML-BP patient #4	MALE	41	CML-BP	116.35	0.87	P210	1
H3K27ac ChIP-seq CML-BP patient #5	FEMALE	50	CML-BP	3.96*	0.75	P210	1
H3K27ac ChIP-seq CML-BP patient #6	FEMALE	59	CML-BP	8.6*	0.66	P210
H3K27ac ChIP-seq CML-CP patient #1	MALE	44	CML-CP	110	0.01	P210	0.917
H3K27ac ChIP-seq CML-CP patient #2	MALE	24	CML-CP	45	0.015	P210	0.9
H3K27ac ChIP-seq CML-CP patient #3	MALE	37	CML-CP	315.51	0.01	P210	0.92
H3K27ac ChIP-seq CML-CP patient #4	MALE	41	CML-CP	142.68	0.01	P190，P210	0.78
RNA-seq CML-BP patient#1	MALE	30	CML-BP	8.3*	0.34	P210	0.6
RNA-seq CML-BP patient#2	FEMALE	59	CML-BP	53.68	0.39	P210	1
RNA-seq CML-BP patient#3	FEMALE	40	CML-BP	67.87	0.28	P210	0.99
RNA-seq CML-BP patient#4	FEMALE	29	CML-BP	541.5	0.42	P210	0.95
RNA-seq CML-BP patient#5	MALE	33	CML-BP	17.36	0.35	P210	0.3
RNA-seq CML-BP patient#6	FEMALE	36	CML-BP	1.96*	0.45	P210
RNA-seq CML-BP patient#7	MALE	29	CML-BP	119.8	0.34	P210	0.18
RNA-seq CML-BP patient#8	FEMALE	67	CML-BP	5.93*	0.7	P210
RNA-seq CML-BP patient#9	MALE	41	CML-BP	2.18*	0.41	P210	0.51
RNA-seq CML-BP patient#10	FEMALE	52	CML-BP	658.19	0.41	P210	1
RNA-seq CML-BP patient#11	MALE	70	CML-BP	99.49	0.37	P210	0.99
RNA-seq CML-BP patient#12	MALE	40	CML-BP	6.94*	0.33	P210	0.25
RNA-seq CML-BP patient#13	MALE	51	CML-BP	212.97	0.41	P210	0.98
RNA-seq CML-BP patient#14	FEMALE	34	CML-BP	3.5*	0.34	P210
RNA-seq CML-BP patient#15	FEMALE	69	CML-BP	32.38	0.27	P210	0.86
RNA-seq CML-CP patient#1	MALE	25	CML-CP	222	0.055	P210
RNA-seq CML-CP patient#2	FEMALE	18	CML-CP	14.11*	0.03	P210	0.65
RNA-seq CML-CP patient#3	MALE	27	CML-CP	125.8	0.005	P210
RNA-seq CML-CP patient#4	MALE	30	CML-CP	446.1	0.015	P210
RNA-seq CML-CP patient#5	MALE	55	CML-CP	169.7	0.02	P210
RNA-seq CML-CP patient#6	MALE	26	CML-CP	2.61*	0.01	P210
RNA-seq CML-CP patient#7	FEMALE	35	CML-CP	269.5	0.02	P210	0.85
RNA-seq CML-CP patient#8	MALE	53	CML-CP	44.08	0.03	P210	1
RNA-seq CML-CP patient#9	MALE	65	CML-CP	187.2	0.03	P210	0.8
RNA-seq CML-CP patient#10	FEMALE	45	CML-CP	2.99*	0.01	P210
RNA-seq CML-CP patient#11	FEMALE	81	CML-CP	13.39*	0.01	P210	0.99
RNA-seq CML-CP patient#12	FEMALE	26	CML-CP	19.12	0.04	P210	0.95
RNA-seq CML-CP patient#13	FEMALE	47	CML-CP	136.44	0.03	P210	1
RNA-seq CML-CP patient#14	MALE	27	CML-CP	62.18	0.02	P210	100%（1Y1G1R）
RNA-seq CML-CP patient#15	MALE	46	CML-CP	70.67	0.03	P210
* indicates post-treatment.

## Sheet: Table 5
Supplementary Table 5: Primer
Target	sense（5'-3'）
Homo-SOX4-F	GACCTGAACCCCAGCTCAAA
Homo-SOX4-R	AGCCGGGCTCGAAGTTAAAA
Homo-SMAD3-F	TGACCACCAGATGAACCAC
Homo-SMAD3-R	ACATTGGAGAGCAGCCCTA
Homo-LPCAT1-F	ACCTATTCCGAGCCATTGACC
Homo-LPCAT1-R	CCTAATCCAGCTTCTTGCGAAC
Homo-AXL-F	GTCGGACCACTGAAGCTACC
Homo-AXL-R	CATCGTCTTCACAGCCACCT
Homo-BCR-ABL-F	TCCGCTGACCATCAATAAGGA
Homo-BCR-ABL-R	CACTCAGACCCTGAGGCTCAA
Mus-SOX4-F	AGGACAGCGACAAGATTCCG
Mus-SOX4-R	TGCCCGACTTCACCTTCTTTC
Mus-SMAD3-F	GCCTGCAGGACGTCATAGTT
Mus-SMAD3-R	AGGCGGCAGTAGATAACGTG
Mus-AXL-F	CCATCTCCACGTGGTTTCCA
Mus-AXL-R	GGGGGTCTTCAGGAGGATCT
Mus-LPCAT1-F	CACTGTCTTCCTTCGCGAGT
Mus-LPCAT1-R	TGAGGCTGCTATCCTCACCT
Homo-SOX4-CE2-1-F	CAGCACCAGAGCCCAAGG
Homo-SOX4-CE2-1-R	GCAGCTGCTGTGCTCAATTT
Homo-SOX4-CE2-2-F	AGACACAGGGTGCTGATTGG
Homo-SOX4-CE2-2-R	ATCAACCGCCCAAGGACTG
Homo-SMAD3-CE1-F	GAGGCTGTGAAAGAGTCCCC
Homo-SMAD3-CE1-R	GTGGTTCACATCAGAGCCCA
Homo-SMAD3-CE2-F	CCCTTGACCACCAATCCTGT
Homo-SMAD3-CE2-R	GAGGTGCAGGCTGACTTCC
Homo-AXL-P-F	CAGGGGTGCTGAGAAGGC
Homo-AXL-P-R	GGACCCTGCCCATCCTGG
Homo-AXL-E1-F	CTCTGCAACTATGTCGGCCT
Homo-AXL-E1-R	CTGTCCATCCCGAAGCCAAT
Homo-AXL-E2-F	TAACTTACCAAGCGCTGCGT
Homo-AXL-E2-R	CAGATGTCCTGACCATCCCC
Homo-LPCAT1-P-F	CATCCCCGCAGCCTCATG
Homo-LPCAT1-P-R	CACCAGGTAGCGGAACTCC
Homo-LPCAT1-E1-F	CCCTGGCAAGTATGTCCACT
Homo-LPCAT1-E1-R	TGTGCCATTGGGGAAGTCTC
Homo-LPCAT1-E2-F	TGGGAAAGACACAGTGGAGC
Homo-LPCAT1-E2-R	CCTAGGGTGGCGTATGCTTT

## Sheet: Table 6
Supplementary Table 6: Antibodies
Antibodies	Souce	Indentifier	RRID
SOX4	Abconal	A21222	AB_3698515
SMAD3	Abcam	ab40854	AB_777979
LPCAT1	Abconal	A4987	AB_2765973
AXL	Abcam	259831	AB_3083778
P-AXL	Abconal	AP1427	AB_3698516
STAT5	CST	9363	AB_2196923
p-STAT5	MilliporeSigma	05-886R	AB_1977514
AKT	CST	9272S	AB_329827
p-AKT	CST	9271T	AB_329825
ERK	CST	9102S	AB_330744
p-ERK	Abconal	AP0974	AB_2863871
BCR-ABL	CST	2862S	AB_2257757
p-BCR-ABL	Abcam	ab307142	AB_3698522
H3K27ac	Abcam	ab4729	AB_2118291
H3K4me1	Abcam	ab176877	AB_2637011
H3K4me3	Abcam	ab213224	AB_2923013
DYKDDDDKTAG (Flag)	Sigma Aldrich	F1804	AB_262044
APC anti-human CD71	BD Pharmingen	551374	AB_398500
APC anti-human CD61	Proteintech	65185	AB_2881484
PE-Cy7 anti-mouse/human CD11b	BioLegend	101216	AB_312799

## Sheet: Table 7
Supplementary Table 7: The sequences of shRNA and sgRNA
Target	sense（5'-3'）
Homo-SOX4-sh1	CCGGGCGACAAGATCCCTTTCATTCCTCGAGGAATGAAAGGGATCTTGTCGCTTTTTGAATT
Homo-SOX4-sh2	CCGGTGGGCACATCAAGCGACCCATCTCGAGATGGGTCGCTTGATGTGCCCATTTTTGAATT
Homo-SMAD3-sh1	CCGGGGCTGCTCTCCAATGTCAACACTCGAGTGTTGACATTGGAGAGCAGCCTTTTTGAATT
Homo-SMAD3-sh2	CCGGGCAACCTGAAGATCTTCAACACTCGAGTGTTGAAGATCTTCAGGTTGCTTTTTGAATT
Homo-AXL-sh1	CCGGCGAAATCCTCTATGTCAACATCTCGAGATGTTGACATAGAGGATTTCGTTTTTGAATT
Homo-AXL-sh2	CCGGGCGGTCTGCATGAAGGAATTTCTCGAGAAATTCCTTCATGCAGACCGCTTTTTGAATT
Homo-LPCAT1-sh1	CCGGAGATAGGTATTGCGGAGTTTGCTCGAGCAAACTCCGCAATACCTATCTTTTTTGAATT
Homo-LPCAT1-sh2	CCGGGACTTAGAGTTGGCGGATATTCTCGAGAATATCCGCCAACTCTAAGTCTTTTTGAATT
Mus-SOX4-shRNA	CCGGGCGAGATGATCTCGGGAGATTCTCGAGAATCTCCCGAGATCATCTCGCTTTTTGAATT
Mus-SMAD3-shRNA	CCGGCTGTCCAATGTCAACCGGAATCTCGAGATTCCGGTTGACATTGGACAGTTTTTGAATT
SOX4-CE2-sgRNA1	AAACCGGGCAGCACCAGAGCCCAA
SOX4-CE2-sgRNA2	AAACATCAACCGCCCAAGGACTGA

## Sheet: Table 8
Supplementary Table 8: Reagents
Reagents	Souce	Indentifier
Bemcentinib	Selleck	S2841
Imatinib	Selleck	S1026
PMA (Phorbol 12-myristate 13-acetate)	Selleck	S7791
ATRA(All-trans-retinoic acid)	Selleck	S1653
Hemin chloride	Sigma Aldrich	3741
Puromycin	MilliporeSigma	P8833
5-Fluorouracil	Sigma Aldrich	F6627
Murine SCF	Pepro Tech	250-03
Murine IL3	Pepro Tech	213-13
Murine IL6	Pepro Tech	216-16
Recombinant Gas6 protein	Novoprotein	C12W
CellMask™ Plasma membrane stain	ThermoFisher	C37608

## Sheet: Table 9
Statistics of ChIP-seq and CUT&Tag								Statistics of RNA-seq
Sample	Total_reads	overall_alignment_reads	overall_alignment_rate	Duplicate_reads	Duplicate_rate			Sample	Total reads	overall_alignment_reads	overall_alignment_rate
K562-H3K27ac	22913754	2.24165e+07	0.9783	10202124	0.22756			KBM5 PLKO_1	24044855	22657110	0.9423
K562-H3K4me1	20398430	2.00537e+07	0.9831	6760926	0.168574			KBM5 PLKO_1	24142672	22767903	0.9431
K562-H3K4me3	20873171	2.0414e+07	0.978	9702666	0.237659			KBM5 shSOX4_1	24118570	22687607	0.9407
K562-SMAD3	24725182	2.36051e+07	0.9547	14424748	0.305557			KBM5 shSOX4_2	24073410	22632193	0.9401
K562-SOX4	29687977	2.8735e+07	0.9679	13846020	0.240917			KBM5 shSMAD3_1	19056523	17960661	0.9425
KBM5-H3K27ac	27505134	2.58026e+07	0.9381	16127378	0.312503			KBM5 shSMAD3_2	24095640	22748191	0.9441
KBM5-SMAD3	27740996	2.48115e+07	0.8944	18197004	0.366695			LAMA-84 PLKO_1	24024744	22591738	0.9404
KBM5-SOX4	27634621	2.31108e+07	0.8363	19046836	0.412062			LAMA-84 PLKO_1	24075151	22535367	0.936
LAMA-84-H3K27ac	21339866	2.045e+07	0.9583	8184636	0.200109			LAMA-84 shSOX4_1	24085768	22548110	0.9362
LAMA-84-H3K4me1	22558881	1.90803e+07	0.8458	11397344	0.298655			LAMA-84 shSOX4_2	24002320	22513201	0.938
LAMA-84-H3K4me3	27184000	2.47048e+07	0.9088	21827430	0.441764			LAMA-84 shSMAD3_1	24137877	22686856	0.9399
LAMA-84-SMAD3	20883883	1.95035e+07	0.9339	18886464	0.484164			LAMA-84 shSMAD3_2	24142039	22629596	0.9374
LAMA-84-SOX4	22229875	1.84397e+07	0.8295	19410622	0.526351			RNA-seq CML-CP patient#1	21484977	20625577	0.96
H3K27ac ChIP-seq CML-BP patient #1	220121340	216335253	0.9828	1048462	0.054285			RNA-seq CML-CP patient#2	27449431	26293809	0.9579
H3K27ac ChIP-seq CML-BP patient #2	229200120	2.20261e+08	0.961	957308	0.049539			RNA-seq CML-CP patient#3	19807870	18902650	0.9543
H3K27ac ChIP-seq CML-BP patient #3	250823930	2.46635e+08	0.9833	1618727	0.074499			RNA-seq CML-CP patient#4	23320409	22345615	0.9582
H3K27ac ChIP-seq CML-BP patient #4	253053310	2.50422e+08	0.9896	4886707	0.219622			RNA-seq CML-CP patient#5	19598186	18798580	0.9592
H3K27ac ChIP-seq CML-BP patient #5	253220740	2.50587e+08	0.9896	427372	0.019422			RNA-seq CML-CP patient#6	25256788	24249042	0.9601
H3K27ac ChIP-seq CML-BP patient #6	254378480	252877647	0.9941	991031	0.043613			RNA-seq CML-CP patient#7	27692390	26557002	0.959
H3K27ac ChIP-seq CML-CP patient #1	224937190	2.22103e+08	0.9874	2324009	0.115917			RNA-seq CML-CP patient#8	21698314	20880287	0.9623
H3K27ac ChIP-seq CML-CP patient #2	224650220	2.15148e+08	0.9577	2329898	0.119676			RNA-seq CML-CP patient#9	22203639	21344358	0.9613
H3K27ac ChIP-seq CML-CP patient #3	190555340	1.78817e+08	0.9384	1308523	0.084094			RNA-seq CML-CP patient#10	24395472	23419653	0.96
H3K27ac ChIP-seq CML-CP patient #4	256247870	2.39361e+08	0.9341	4192481	0.193559			RNA-seq CML-CP patient#11	22216915	21270474	0.9574
LAMA-84-PLKO-H3K27ac	496642090	4.95599e+08	0.9979	16081173	0.324889			RNA-seq CML-CP patient#12	21293314	20413900	0.9587
LAMA-84-PLKO-SMAD3	473617440	4.71628e+08	0.9958	18958232	0.403			RNA-seq CML-CP patient#13	29275044	28057202	0.9584
LAMA-84-PLKO-SOX4	491693770	4.89875e+08	0.9963	20867588	0.427136			RNA-seq CML-CP patient#14	23962286	22946285	0.9576
LAMA-84-shSMAD3-H3K27ac	508768480	507750943	0.998	18521127	0.36562			RNA-seq CML-CP patient#15	27802714	26726748	0.9613
LAMA-84-shSMAD3-SMAD3	517938320	5.12448e+08	0.9894	20434078	0.399596			RNA-seq CML-BP patient#1	21706622	20760213	0.9564
LAMA-84-shSMAD3-SOX4	465259670	4.5735e+08	0.983	23535832	0.515588			RNA-seq CML-BP patient#2	25193063	24213052	0.9611
LAMA-84-shSOX4-H3K27ac	510065760	508739589	0.9974	18934546	0.3731			RNA-seq CML-BP patient#3	23625136	22684855	0.9602
LAMA-84-shSOX4-SMAD3	587533860	5.80366e+08	0.9878	25492097	0.440071			RNA-seq CML-BP patient#4	20342318	19534727	0.9603
LAMA-84-shSOX4-SOX4	465854290	4.56584e+08	0.9801	19721741	0.432456			RNA-seq CML-BP patient#5	20155703	19428082	0.9639
CML mouse-H3K27ac	577567300	4.23068e+08	0.7325	9064293	0.166106			RNA-seq CML-BP patient#6	25219608	24208301	0.9599
CML mouse-SMAD3	533647930	4.13684e+08	0.7752	7796225	0.15533			RNA-seq CML-BP patient#7	20102194	19257901	0.958
CML mouse-SOX4	567880980	4.37723e+08	0.7708	8501695	0.16033			RNA-seq CML-BP patient#8	21666798	20839126	0.9618
								RNA-seq CML-BP patient#9	27638620	26444631	0.9568
								RNA-seq CML-BP patient#10	26178601	25141928	0.9604
								RNA-seq CML-BP patient#11	27294477	26284581	0.963
								RNA-seq CML-BP patient#12	21415203	20479358	0.9563
								RNA-seq CML-BP patient#13	25084651	24201671	0.9648
								RNA-seq CML-BP patient#14	21569242	20691373	0.9593
								RNA-seq CML-BP patient#15	19837289	19127114	0.9642

## Sheet: Table 10
Supplementary Table 10: Super-enhancers associated genes in CML mouse model
TRIM36	PCDH17	DKFZp686O1327	TMIGD2	LOC100169752	KCNJ3	SAMD12	CEP164	PDP1	CNTN5	ARAP1	TMPRSS13	IMP3	LPL
CPM	TRAFD1	PRPF40A	SCN7A	GATA4	MEX3B	DKFZp779M0652	TMEM123	RAB38	OR4A47	NF1	LINGO1	NCRNA00245	GAB2
SLC35E3	SEMA3C	CELF4	LOC150568	HAS2-AS1	UHRF1BP1L	DOCK1	HDDC2	XIRP2	UBE2MP1	EBI3	MIR1179	SLCO5A1	XYLT1
EPB41L2	IBTK	ACTL9	MTBP	ATXN3L	MIR148A	CBWD3	DPYSL3	SULF1	MC1R	MIR4318	LRP12	PCDH10	SLC6A10P
KIAA0020	CHRNB4	HAS2-AS1	PHF17	ARL4A	TRPS1	IBTK	GAB2	MYEOV	FAM13B	DDX58	C11orf65	MIR1297	PIGY
VWA3B	ZNF558	LOC285419	PLXDC2	NR4A2	MAN1A1	TLR4	BASP1P1	KIAA1826	CACNB4	CCL5	BAT2L2	ANO1
MED11	ZNF800	CTSC	GOPC	PLOD3	MIR4313	LOC283143	CAPN13	ADRB1	RAB9BP1	SULF1	CEP164	NAV2
NAA35	RPP21	PHB	ZHX2	ZNF768	UQCRFS1	CTSB	LOC339524	CSK	C9orf170	MRPL45P2	SLC8A3	TEKT5
FAM49A	CGGBP1	BAI3	SLC44A1	NRXN3	GNAT3	SNTB1	ATAD5	LOC283143	TSHZ3	RALYL	BTBD9	PKIB
P4HA2	XIRP2	PPTC7	OR9K2	AGXT2L1	SMC2	FAM63B	TSHZ3	CDH6	PCDH10	AP2B1	LOC654342	PCDH10
SFRP2	KCNV1	C4orf33	ITGB1BP3	ARL5A	GALNT5	MARCKS	FAM27C	RBM46	SPAST	SMC2	LOC654342	RASL10B
DSEL	RASA4	PCDH10	DLGAP5	LPHN3	MAPRE2	ZHX2	C15orf27	CSRP2	MIR558	LOC255025	SPATA8	GRIK4
PDE6A	SESN3	CHRNA5	FAM75A5	EMR1	OR4C46	MGAT4C	STL	COL24A1	TGFB1	MAN1A1	TRIB1	MS4A6E
MIR1301	MGAT4C	LRRN3	C15orf60	TRIM48	STL	LOC642924	TRIB1	CCDC53	MAP1LC3B	TP53TG3	KBTBD3	RFX2
C16orf45	RPS24	FERD3L	GPCRLTM7	TMEM146	CTTN	KIAA1539	DAAM1	NR3C2	SLCO1A2	ZNF292	SSBP1	IL10RA
ALK	MIR708	MEX3B	CCND1	C12orf5	FAM27C	CADM1	PSG5	ABCA1	ARHGAP26	NR3C1	SMAD9	MTHFS
FST	LOC646938	PCDH10	C17orf47	XKR9	DDX18	DHRS11	NDST4	OR2Z1	OR4D1	MIR874	ZNF180	OR52D1
MEPE	TAF15	CNTN5	CADM1	LOC442421	KLHL9	ZNF608	GRXCR1	FGF3	TRPC7	XIRP2	ROCK2	ZNF648
MIR3922	HAS2-AS1	C1orf9	JRKL	CPSF6	VAX2	RALYL	ARHGEF17	LGALS3	XIRP2	CETN3	FAM53C	CD36
TMEM74	ARSJ	TBC1D3C	PIAS4	MYRIP	EIF3H	DLG2	ISPD	PTPN4	LOC440040	LOC441601	C19orf69	FAM27C
EIF1	MRM1	SPRED1	CREB5	MAD2L1	C10orf11	FGG	WDR61	FAT4	ANKS1A	C6orf163	KCNS3	STOML3
GRHL3	LOC255025	TRAM1	NARS2	LRRIQ3	CEACAM21	KIR2DL3	EFR3B	BUD13	CADM2	NPNT	EN1	DYNC2H1
OR13C3	TARSL2	DDX11L9	RNASEL	ANO1	LOC440704	MIR1297	KCNU1	GCC1	KCTD8	TMEM136	IPMK	TMEM100
LOC286367	KCNV1	BMP4	LOC440700	PRSS23	PSD3	LINGO1	CNBD1	TMEM38B	EN1	C12orf35	KCNJ3	DNAH6
ADCY1	FAM74A4	PCDH10	EPHA3	CEACAM21	MIR548A3	OR4C46	SND1	XYLT1	PIN1	MTPN	LRP8	LOC91450
TPBG	GABRG3	TBX15	CEBPZ	ZW10	ZNF273	BCKDHA	EIF3H	NOV	LOC283050	LOC643923	KIF6	TMTC2
CRYZ	RAB14	EPHA6	GRM8	DGAT2	FUT8	TNNI3K	DDX18	FBXO22	GLI2	RIMS1	KSR1	LOC100128505
KLF4	RSPH6A	LOC285419	PCDH10	ANO1	EPHA3	THBS1	C13orf30	SNTB1	DDX52	GRXCR1	EPX	NF1
EMR4P	CASP12	P2RY2	MUC16	CMPK2	ZNF259	MIR590	FAT4	GNG2	LOC442459	CDH10	HMOX2	SNCAIP
OPN5	C8orf83	AGK	GRIK4	FLJ42709	PROCA1	WNT16	GLP1R	RBM47	LOC145820	KPNB1	IFNA21	ZFPM2
ARL6IP6	DMXL2	SAFB	ISL2	C6orf155	MGC2752	CTGF	PRL	ZNF532	DLX2	ADAM10	TMEM133	GSTA5
XIRP2	FAM27C	LOC646982	VASP	EPHA6	MDM2	LHX1	RAI14	RALYL	SNTB1	NPVF	ANKRD7	SESTD1
